# Supplementary material for: Deciphering the Shared Mechanisms Underlying the Effects of Osthole on the Inflammation–Cancer Axis: An Integrative Network Pharmacology and Molecular Dynamics Study
Source: Curr Issues Mol Biol. 2026 May 15;48(5):518. doi: 10.3390/cimb48050518 (PMC13204549; doi:10.3390/cimb48050518)
Supplement: Supplementary file 1 [file cimb-48-00518-s001.zip]

Archive with 1 entries (1 files):
- cimb-4292827-supplementary.rar
